# Supplementary material for: Core Rehabilitation Outcome Set for Single Sided Deafness (CROSSSD) study: protocol for an international consensus on outcome measures for single sided deafness interventions using a modified Delphi survey
Source: Trials. 2020 Mar 4;21:238. doi: 10.1186/s13063-020-4094-9 (PMC7057560; doi:10.1186/s13063-020-4094-9)
Supplement: Supplementary file 1 — Additional file 1. Table of domain categories, SSD intervention-related outcome domains, and concept definitions for all 44 outcome domains co-produced with collaborators with lived experience of SSD at the pre-Delphi stage. [file 13063_2020_4094_MOESM1_ESM.xlsx]

## Sheet: CROSSSD Domain Definitions
	Category	SSD-related outcome domain	Concept definition	Source
1	Psychological effects	Aversion to loud sounds	Feeling uncomfortable when listening to loud sounds	CROSSSD Workshop
2	Psychological effects	Discomfort in listening situations	Finding yourself in listening situations that you feel you can't adequately control (for example, when you can't choose a favourable listening position); or situations in which you don't feel comfortable (for example when interacting with people who don't know you have a hearing loss)	CROSSSD Workshop
3	Psychological effects	Emotional distress	A negative unpleasant emotional reaction which may include fear, anger, frustration, anxiety, and suffering	COMiT'ID + added 'frustration'
4	Psychological effects	Mood	General sense of well-being, ranging from feeling very low or negative to very positive	COMiT'ID
5	Psychological effects	Motivation	A willingness to engage in challenging listening situations	Post-CROSSSD Workshop Discussion
6	Psychological effects	Dissatisfaction with life	Being unhappy because you feel you should be achieving or should have achieved more in your life	Study Management team + PPI
7	Other effects	Listening effort	Exerting greater effort to listen and follow a conversation. This might consequently lead to feelings of tiredness and fatigue, but those feelings would be a separate outcome domain	Post-CROSSSD Workshop Discussion
8	Factors related to the treatment being tested	Treatment satisfaction	How the treatment meets your expectations or how pleased you are after receiving the treatment, or how likely you are to recommend the treatment	COMiT'ID + added 'recommend'
9	Factors related to the treatment being tested	Device usage	How you use the device (for example, in what situations, for how long)	COMiT'ID + removed 'how much'
10	Factors related to the treatment being tested	Device malfunction	The device does not work as it should or it stops working	CROSSSD Workshop
11	Factors related to the treatment being tested	Adverse events	Any bad or unexpected thing that happens during the time a treatment is being tested in a clinical trial	COMiT'ID
12	Health-related quality of life	Avoiding social situations	Choosing not to go to particular social situations because of your hearing loss	CROSSSD Workshop
13	Health-related quality of life	Impact on individual activities	Effect of your hearing loss or your device on your choice to engage in individual activities (for example, travelling alone, swimming or watching TV / films / movies)	COMiT'ID + modified Post-CROSSSD Workshop Discussion
14	Health-related quality of life	Impact on relationships	Effect of your hearing loss or your device on making new relationships and maintaining relationships with a spouse or partner, family, friends and colleagues	COMiT'ID
15	Health-related quality of life	Impact on social situations	Your hearing loss or device limiting your ability to fully participate in the social world, especially in challenging situations or where a lot of effort is needed to follow the conversation (for example, at a restaurant, at the park, in a bar or at a party)	CROSSSD Workshop
16	Health-related quality of life	Impact on work	Effect of your hearing loss or device on your ability to carry out work tasks or job roles, or advancing your career	COMiT'ID
17	Hearing disability	Being aware of a sound	Being aware of a sound and recognising what that sound is (for example, being aware that someone has started to speak)	CROSSSD Workshop
18	Hearing disability	Listening in complex conditions	The difficulty experienced when listening to a sound while separating it out from a background of other sounds	CROSSSD Workshop
19	Hearing disability	Listening in reverberant conditions	The difficulty experienced when listening in spaces where the sound reflects off the walls, floor or ceiling (echoes); creating a blurred sound. For example, understanding announcements in train stations or airports	CROSSSD Workshop
20	Hearing disability	One-to-one conversation in quiet	Listening and understanding one person, in a quiet environment	CROSSSD Workshop
21	Hearing disability	Group conversation in quiet	Listening and following a conversation between a group of people, in a quiet environment	CROSSSD Workshop
22	Hearing disability	One-to-one conversation in general noise	Listening and understanding one person, in a noisy environment	CROSSSD Workshop
23	Hearing disability	Group conversation in noisy social situations	Listening and following a conversation between a group of people, when others are talking in the background	CROSSSD Workshop
24	Spatial hearing	Sound localisation	Knowing where a sound is coming from	CROSSSD Workshop
25	Spatial hearing	Sound distance	Knowing if a sound is close by or far away	CROSSSD Workshop
26	Spatial hearing	Spatial orientation	Knowing where you are in relation to the position of a sound source	CROSSSD Workshop
27	Spatial hearing	Enjoyment of listening to music	Appreciating 'stereo', '3-dimensional' or 'surround sound' quality of live or recorded music	Lucas et al (2017) paper
28	Physical effects	Physical tiredness	Tiredness or fatigue from the effort of listening or when you need to turn your head repeatedly to listen in social situations	Lucas et al (2017) paper
29	Physical effects	Balance problems	Feeling unbalanced and the effect it has on your ability to walk or move normally	CROSSSD Workshop
30	Physical effects	Manual dexterity	Having the fine motor skills needed to use your device effectively (for example, putting the device on, changing the batteries)	CROSSSD Workshop
31	Physical effects	Tinnitus-related brain changes	Changes in brain structure or function associated with tinnitus	CROSSSD Workshop
32	Physical effects	Hearing-related brain changes	Changes in brain structure or function associated with hearing loss	CROSSSD Workshop
33	Self	Self-stigma	Negative perception of yourself due to your hearing loss and feeling stigmatised for using a hearing aid	Vas et al (2017) paper + Post-Workshop Discussion
34	Self	Self-image	Feeling incomplete or incapable because you are unable to do all the things that you want to do	Vas et al (2017) paper + modified 'unable to do before' to incorporate congenital SSD
35	Self	Personal safety	How your hearing loss effects your awareness of potential hazards and threats in your daily life (for example, moving traffic, hazards at the workplace) and those you may not be able to see or hear (for example, other people behind you)	CROSSSD Workshop + Post-Worskhop Discussion
36	Self	Protecting your hearing	Making a conscious decision to avoid loud sounds or taking steps to protect your hearing	CROSSSD Workshop
37	Sound quality	Loudness	How 'loud' a sound seems to you	CROSSSD Workshop
38	Sound quality	Fullness	How 'full' a sound seems to you. This can also be described as the 'richness', 'warmth' or 'depth' of a sound	CROSSSD Workshop
39	Sound quality	Clarity	How 'clear' a sound seems to you	CROSSSD Workshop
40	Tinnitus	Tinnitus awareness	Noticing the sound of tinnitus is there	COMiT'ID
41	Tinnitus	Tinnitus intrusiveness	Being acutely aware of the sounds of tinnitus, feeling that it is invading your life or your personal space, changing your thoughts or actions and negatively impacting on your life	COMiT'ID, revised after online discussion forum
42	Tinnitus	Tinnitus loudness	How loud your tinnitus sounds	COMiT'ID
43	Tinnitus	Tinnitus pitch	Whether your tinnitus has a note-like quality, for example high pitch like whistling or low pitch like humming	COMiT'ID
44	Tinnitus	Tinnitus quality	What type of sound is heard (for example, hissing, buzzing, ringing, whistling etc)	COMiT'ID
